# Supplementary material for: A Jump-from-Cavity Pyrophosphate Ion Release Assisted by a Key Lysine Residue in T7 RNA Polymerase Transcription Elongation
Source: PLoS Comput Biol. 2015 Nov 24;11(11):e1004624. doi: 10.1371/journal.pcbi.1004624 (PMC4658072; doi:10.1371/journal.pcbi.1004624)
Supplement: S1 Table — (XLSX) [file pcbi.1004624.s011.xlsx]

## Sheet: 工作表1
Atom	RESP charge
1P	1.2667
2O	-1.0103
3O	-1.0378
4O	-0.4697
5O	-0.9838
6P	1.266
7O	-1.0377
8O	-0.983
9O	-1.0104
