# Supplementary material for: A Jump-from-Cavity Pyrophosphate Ion Release Assisted by a Key Lysine Residue in T7 RNA Polymerase Transcription Elongation
Source: PLoS Comput Biol. 2015 Nov 24;11(11):e1004624. doi: 10.1371/journal.pcbi.1004624 (PMC4658072; doi:10.1371/journal.pcbi.1004624)
Supplement: S2 Table — * Pls refer to GROMACS (ref 58 in main) user manual. (XLSX) [file pcbi.1004624.s012.xlsx]

## Sheet: 工作表1
bond	func.t*	r (nm)	k (KJ mol-1nm-2)
1P-4O/3O/2O	1	0.1481	408110
6P-7O/8O/9O
5O-1P/6P	1	0.1602	286600
angles	func.t*	theta (deg)	cth (KJ mol-1rad-2)
2O-1P-3O/4O	1	115.8	615.3
3O-1P-4O
7O-6P-8O/9O
8O-6P-9O
6P-5O-1P	1	126.25	518.15
2O/3O/4O-1P-5O	1	116.09	588.61
5O-6P-7O/8O/9O
dihedrals	func.t*	C0, C1, C3, C4, C5 (KJmol-1)	C2 (KJmol-1)
7O/8O-6P-5O-1P	3	0	6.6944
1O-6P-5O-1P
6P-5O-1P-4O/3O/2O
